# Supplementary material for: Interferon-β Overexpression in Adipose Tissue-Derived Stem Cells Induces HepG2 and Macrophage Cell Death in Liver Tumor Organoids via Induction of TNF-Related Apoptosis-Inducing Ligand Expression
Source: Int J Mol Sci. 2024 Jan 22;25(2):1325. doi: 10.3390/ijms25021325 (PMC10816756; doi:10.3390/ijms25021325)
Supplement: Supplementary file 1 [file ijms-25-01325-s001.zip]

Archive with 1 entries (1 files):
- ijms-2819897-supplementary.pdf
